# Supplementary material for: Omitting radiotherapy in LUMINA-like breast cancer after breast conserving surgery: 10-year results of a population-based cohort study
Source: Oncologist. 2025 Oct 22;30(11):oyaf355. doi: 10.1093/oncolo/oyaf355 (PMC12605746; doi:10.1093/oncolo/oyaf355)
Supplement: oyaf355_Supplementary_Data [file oyaf355_supplementary_data.zip]

Archive with 2 entries (2 files):
- Supplementary Material - Table.doc
- Supplementary Material - Figure.doc
